# Supplementary material for: Unveiling Sex-Related Variability in Psoriatic Arthritis: A Call for Personalized Care
Source: J Clin Med. 2025 Jun 11;14(12):4124. doi: 10.3390/jcm14124124 (PMC12193862; doi:10.3390/jcm14124124)
Supplement: Supplementary file 1 [file jcm-14-04124-s001.zip]

Archive with 1 entries (1 files):
- jcm-3639686-supplementary.pdf
